# Supplementary material for: Exome sequencing of an adolescent with nonalcoholic fatty liver disease identifies a clinically actionable case of Wilson disease
Source: Cold Spring Harb Mol Case Stud. 2018 Oct;4(5):a003087. doi: 10.1101/mcs.a003087 (PMC6169823; doi:10.1101/mcs.a003087)
Supplement: Supplemental Material [file supp_mcs.a003087_Supplemental_Table.xlsx]

## Sheet: Sheet1
	genes covered >10x	genes covered >20x	genes covered >30x	genes covered >40x	#omim genes	%genes covered >10x	%genes covered >20x	%genes covered >30x	%genes covered >40x
pednafld0064	10738				15693	68.4254
controls

## Sheet: Sheet2
	proband	REFERENCE	units
	M verified
Average coverage	84.97	77.3	x
Median coverage	78	69.41	x
Bases covered 10x	95	93.89	%
CCDS bases covered 10x	95.2	94.02	%
OMIM genes with 100% coverage at >=10x	68.95	62.61	%
OMIM genes with 100% coverage at >=20x	51.51	41.39	%
OMIM genes with 100% coverage at >=30x	34.88	25.54	%
